# Supplementary material for: Automated Measurement of Effective Radiation Dose by 18F-Fluorodeoxyglucose Positron Emission Tomography/Computed Tomography
Source: Tomography. 2024 Dec 23;10(12):151. doi: 10.3390/tomography10120151 (PMC11679132; doi:10.3390/tomography10120151)
Supplement: Supplementary file 1 [file tomography-10-00151-s001.zip]

Archive with 1 entries (1 files):
- tomography-3384765-supplementary.pdf
